# Supplementary material for: Mycobacterium tuberculosis Genotypes and Drug Susceptibility Test Results from Timor-Leste: A Pilot Study
Source: Genes (Basel). 2022 Sep 27;13(10):1733. doi: 10.3390/genes13101733 (PMC9602296; doi:10.3390/genes13101733)
Supplement: Supplementary file 1 [file genes-13-01733-s001.zip]

Archive with 1 entries (1 files):
- genes-1842117-supplementary.csv
