# Supplementary material for: Mycobacterium tuberculosis Genotypes and Drug Susceptibility Test Results from Timor-Leste: A Pilot Study
Source: Genes (Basel). 2022 Sep 27;13(10):1733. doi: 10.3390/genes13101733 (PMC9602296; doi:10.3390/genes13101733)
Supplement: Supplementary file 1 [file genes-13-01733-s001.zip › genes-1842117-supplementary.csv]

Isolate no	ID	Accession	This study	Year	Depth of coverage	Lineage	Sublineage	Rifampicin	Isonaizid
31	AUSMDU00037033	SRR14636673	yes	2016	188	lineage2	lineage2.2.1	-	-
29	AUSMDU00037136	SRR14636675	yes	2016	64	lineage2	lineage2.2.1	-	-
16	AUSMDU00041535	SRR14636668	yes	2016	124	lineage4	lineage4.3.4.1	-	-
30	AUSMDU00041536	SRR14636674	yes	2016	102	lineage4	lineage4.3.4.1	-	-
3	AUSMDU00044532	SRR14636683	yes	2016	145	lineage4	lineage4.3.3	-	-
4	AUSMDU00045686	SRR14636682	yes	2016	143	lineage4	lineage4.4.1.2	-	-
6	AUSMDU00045687	SRR14636672	yes	2016	148	lineage2	lineage2.2.1	-	-
8	AUSMDU00045688	SRR14636671	yes	2016	114	lineage1	lineage1.2.1	-	-
12	AUSMDU00045689	SRR14636670	yes	2016	128	lineage4	lineage4.3	-	-
14	AUSMDU00045690	SRR14636669	yes	2016	169	lineage4	lineage4.3.4.1	-	-
17	AUSMDU00045691	SRR14636667	yes	2016	150	lineage1	lineage1.2.1	-	-
18	AUSMDU00045692	SRR14636666	yes	2016	142	lineage4	lineage4.3.4.1	-	-
19	AUSMDU00045693	SRR14636665	yes	2016	142	lineage4	lineage4.3.4.1	-	-
20	AUSMDU00045694	SRR14636681	yes	2016	147	lineage4	lineage4.3.4.1	-	-
22	AUSMDU00045695	SRR14636680	yes	2016	103	lineage1	lineage1.2.2	-	-
24	AUSMDU00045696	SRR14636679	yes	2016	124	lineage1	lineage1.2.2	-	-
25	AUSMDU00045916	SRR14636678	yes	2016	232	lineage4	lineage4.4.2	-	-
26	AUSMDU00045917	SRR14636677	yes	2016	263	lineage4	lineage4.3.4.1	-	-
27	AUSMDU00045918	SRR14636676	yes	2016	254	lineage4	lineage4.3.4.1	-	-
	AUSMDU00010106	SRR14520010		1995	140	lineage1	lineage1.2.1	-	-
	AUSMDU00010112	SRR14520011		1996	98	lineage4	lineage4.5	-	-
	AUSMDU00010143	SRR14519896		1998	124	lineage2	lineage2.2.1	-	-
	AUSMDU00010150	SRR14519890		1999	119	lineage4	lineage4.3.4.1	-	-
	AUSMDU00010240	SRR14519996		1989	98	lineage2	lineage2.2.1	-	katG_p.Ser315Thr
	AUSMDU00010243	SRR14519999		2000	99	lineage4	lineage4.3.4.1	rpoB_p.Ser450Tyr	katG_p.Ser315Thr
	AUSMDU00010294	SRR14520026		1999	206	lineage4	lineage4.3.4.1	-	-
	AUSMDU00026445	SRR14520071		2018	152	lineage2	lineage2.2.1	-	-
	AUSMDU00029927	SRR14520080		2011	109	lineage4	lineage4.3.4.1	-	-
	AUSMDU00035662	SRR14519694		1989	114	lineage4	lineage4.3.4.1	-	-
	AUSMDU00035928	SRR14519853		1994	203	lineage1	lineage1.2.1	-	-
	AUSMDU00035932	SRR14519704		1995	181	lineage2	lineage2.2.1	-	-
	AUSMDU00044349	SRR14519738		1999	149	lineage4	lineage4.4.1.2	-	-
	AUSMDU00044350	SRR14519739		1999	139	lineage1	lineage1.2.1	-	-
	AUSMDU00044351	SRR14519841		1999	129	lineage4	lineage4.3.3	-	-
	AUSMDU00044352	SRR14519741		1999	130	lineage1	lineage1.2.2.2	-	-
	AUSMDU00044353	SRR14519840		1999	127	lineage4	lineage4.8	-	-
	AUSMDU00044354	SRR14519839		1999	167	lineage1	lineage1.2.1	-	-
	AUSMDU00044355	SRR14519838		1999	141	lineage4	lineage4.3.3	-	-
	AUSMDU00044356	SRR14519742		1999	173	lineage4	lineage4.2.2	-	katG_p.Ser315Thr
	AUSMDU00044357	SRR14519743		1999	169	lineage1	lineage1.2.1	-	-
	AUSMDU00044358	SRR14519837		1999	151	lineage1	lineage1.2.1	-	-
	AUSMDU00044359	SRR14519836		1999	110	lineage1	lineage1.2.1	-	-
	AUSMDU00044360	SRR14519835		1999	132	lineage1	lineage1.2.1.2.1	-	-
	AUSMDU00044361	SRR14519744		1999	152	lineage1	lineage1.2.1	-	-
	AUSMDU00044362	SRR14519746		1999	136	lineage4	lineage4.3.4.1	-	-
	AUSMDU00044363	SRR14519834		1999	145	lineage4	lineage4.1.2.1	-	katG_p.Ser315Asn
	AUSMDU00044364	SRR14519833		1999	149	lineage2	lineage2.2.1	-	katG_p.Ser315Thr
	AUSMDU00045775	SRR14519828		1999	131	lineage4	lineage4.4.1.2	-	-
	AUSMDU00045776	SRR14519827		1999	98	lineage1	lineage1.2.1	-	-
	AUSMDU00045777	SRR14519826		1999	85	lineage1	lineage1.2.1	-	-
	AUSMDU00045778	SRR14519752		1999	97	lineage1	lineage1.2.1	-	-
	AUSMDU00045779	SRR14519753		1999	107	lineage1	lineage1.2.1	-	-
	AUSMDU00045780	SRR14519825		1999	109	lineage4	lineage4.3.4.2.1	-	-
	AUSMDU00045782	SRR14519824		1999	101	lineage1	lineage1.2.1	-	-
	AUSMDU00045783	SRR14519823		1999	93	lineage4	lineage4.3.3	-	-
	AUSMDU00045784	SRR14519822		1999	97	lineage4	lineage4.3.4.1	-	-
	AUSMDU00045785	SRR14519755		1999	89	lineage1	lineage1.2.2.2	-	-
	AUSMDU00045786	SRR14519821		1999	108	lineage4	lineage4.4.1.2	-	fabG1_c.-15C>T
	AUSMDU00045788	SRR14519820		1999	108	lineage2	lineage2.2.1	-	-
	AUSMDU00046970	SRR14519757		2020	60	lineage1	lineage1.2.1	-	-
	AUSMDU00048057	SRR14519760		2017	267	lineage1	lineage1.1.1	-	-
	AUSMDU00060018	SRR14519715		2003	226	lineage2	lineage2.2.1	-	-
